# Supplementary material for: Descriptive epidemiology of physical activity energy expenditure in UK adults (The Fenland study)
Source: Int J Behav Nutr Phys Act. 2019 Dec 9;16:126. doi: 10.1186/s12966-019-0882-6 (PMC6902569; doi:10.1186/s12966-019-0882-6)
Supplement: Supplementary file 1 — Additional file 1: Table S1. Comparison of Fenland sampling frame and study subpopulation. The Fenland Study 2005 to 2015. Table S2. Univariable analysis of physical activity by socio-demographic factors in women/men. The Fenland Study. Table S3. Multivariable analysis of socio-demographic factors in women/men using allometric scaling of body weight for PAEE, a higher intensity criterion for MVPA, average trunk acceleration and MVPA defined as trunk acceleration above 1 m/s2 (equivalent to walking at 3 METs). The Fenland Study 2005 to 2015. [file 12966_2019_882_MOESM1_ESM.xlsx]

## Sheet: Supp 1
Supplementary Table 1: Comparison of Fenland eligible sample and study subpopulation. The Fenland Study 2005 to 2015.
	Total Eligible Sample			Fenland Cohort Total			P - value
	n = 45043			n = 12145
	n	Mean or %	SD	n	Mean or %	SD
Women	21923	48.7		6536	53.8		< 0.01***
Age (years)	45043	45.3913	7.36736	12145	46.9641	7.22175	< 0.01***
Height (m)	35392	1.70168	0.098563	10198	1.70127	0.0968625	0.71
Weight (kg)	35998	77.1498	17.9485	10346	75.573	16.403	< 0.01***
BMI (kg/m2)	35629	26.5277	5.48862	10286	25.9861	4.81755	< 0.01***
Smoking	42053			11656
Current smoker	10251	22.7583		1587	13.0671		< 0.01***
Ex-smoker	7282	16.1668		2234	18.3944
Non-smoker	24520	54.4369		7835	64.5122
Cigarettes/day (smokers)	7083	9.57344	9.81455	1097	9.6325	9.82707	0.85
Alcohol drinker	32848			9608
No	7565	16.7951		1756	14.4586		< 0.01***
Yes	25520	56.657		7920	65.212
Units/week (drinkers)	25288	9.09133	10.3638	7854	8.5296	9.01525	< 0.01***
Index of multiple deprivation 2010	45030	16.7023	6.74437	12144	16.2395	6.77166	< 0.01***
*** p<0.01, ** p<0.05, * p<0.1
	Eligible Sample Women			Fenland Cohort Women			P - value
	n = 21923			n = 6536
	n	Mean or %	SD	n	Mean or %	SD
Age (years)	21923	45.57	7.37	6536	46.99	7.17	< 0.01***
Height (m)	18748	1.636	0.0681	5760	1.6406	0.0669	< 0.01***
Weight (kg)	19231	70.87	16.96	5880	69.1	14.62	< 0.01***
BMI (kg/m2)	18919	26.38	6.05	5819	25.61	5.18	< 0.01***
Smoking	21212			6403
Current smoker	4443	20.27		749	11.46		< 0.01***
Ex-smoker	3530	16.1		1166	17.84
Non-smoker	13239	60.39		4488	68.67
Cigarettes/day (smokers)	3017	8.96	9.16	518	8.77	9.2	0.64
Alcohol drinker	16954			5392
No	4964	22.64		1248	19.09		< 0.01***
Yes	12118	55.28		4144	63.4
Units/week (drinkers)	11992	6.09	6.84	4106	5.78	5.49	< 0.01***
Index of multiple deprivation 2010	21920	16.7	6.8	6536	16.15	6.81	< 0.01***
*** p<0.01, ** p<0.05, * p<0.1
	Eligible Sample Men			Fenland Cohort Men			P - value
	n = 23120			n = 5609
	n	Mean or %	SD or n	n	Mean or %	SD or n
Age (years)	23120	45.224	7.36415	5609	46.9374	7.28301	< 0.01***
Height (m)	16644	1.77571	0.0713586	4438	1.77999	0.0691354	< 0.01***
Weight (kg)	16767	84.3473	16.2663	4466	84.0961	14.6304	0.32
BMI (kg/m2)	16710	26.6899	4.77605	4467	26.4801	4.24585	< 0.01***
Smoking	20841			5253
Current smoker	5808	25.1211		838	14.9403		< 0.01***
Ex-smoker	3752	16.2284		1068	19.0408
Non-smoker	11281	48.7933		3347	59.672
Cigarettes/day (smokers)	4066	10.0253	10.2525	579	10.4029	10.3069	0.42
Alcohol drinker	15894			4284
No	2601	11.25		508	9.05687		< 0.01***
Yes	13402	57.9671		3776	67.3204
Units/week (drinkers)	13296	11.7975	12.1086	3748	11.5421	10.9509	0.21
Index of multiple deprivation 2010	23110	16.7074	6.69505	5608	16.3413	6.72532	< 0.01***
*** p<0.01, ** p<0.05, * p<0.1
Note: The small discrepancy of cohort sample size (n=12145 vs n=12435) is due to one General Practice not being able to provide any of these background data and a few participants not consenting to this specific linkage. Test of significance: continuous variables - T-test; categorical variables - chi2.

## Sheet: Supp 2
Supplementary Table 2: Univariable analysis of physical activity by socio-demographic factors in women. The Fenland Study 2005 to 2015.
	Women
	n = 6428
		PAEE (kJ/day/kg )		MVPA in bouts > 1 minute (mins/day)		MVPA in bouts > 10 minutes (mins/day)		Accelerometry derived MVPA > 1 minute (min/day)
	Count	Median	IQR	Median	IQR	Median	IQR	Median	IQR
		47.4	35.5-61.1	68.1	35.3-112.8	20.9	6.9-45.0	33.3	19.6-51.4
Age		p < 0.01		p < 0.01		p < 0.01		p < 0.01
29 - 34	177	56.1	44.3-71.9	80.0	44.3-133.4	25.2	10.7-60.8	30.2	18.5-53.1
35 - 39	741	54.2	41.9-68.7	79.4	45.9-132.2	24.9	10.2-54.6	34.7	21.6-52.3
40 - 44	1225	50.7	38.9-63.3	75.0	42.1-119.9	23.4	7.9-45.9	34.1	20.2-53.0
45 - 49	1374	48.0	36.0-62.8	69.7	36.7-116.7	21.8	7.3-47.4	34.9	20.2-52.1
50 - 54	1394	45.7	33.9-58.5	63.9	32.5-106.7	20.1	6.5-43.3	32.5	19.3-51.4
55 - 59	1142	42.9	31.6-55.2	59.0	27.6-99.5	16.9	5.6-38.9	31.1	17.9-48.0
60 - 64	375	38.9	28.7-51.7	53.1	24.5-97.5	14.2	4.0-38.0	34.2	20.8-55.3
BMI		p < 0.01		p < 0.01		p < 0.01		p < 0.01
<25	2977	52.9	40.6-67.4	85.6	48.6-132.2	30.0	12.3-57.9	37.7	23.8-56.4
25-30	2069	46.2	35.2-59.1	64.7	34.7-106.5	19.5	6.7-41.2	33.5	20.2-50.5
>30	1382	38.1	27.8-49.4	39.9	20.0-71.4	8.9	1.9-23.8	23.6	12.7-39.0
Ethnicity		p = 0.08		p < 0.01		p < 0.01		p < 0.01
White	5954	47.6	35.6-61.2	69.1	36.1-113.8	21.4	7.0-45.5	33.7	20.0-51.9
South Asian	74	41.0	31.9-56.1	47.8	23.2-94.2	13.1	3.3-42.7	27.8	13.8-51.4
Black	30	44.0	30.4-69.7	52.9	27.2-129.7	14.9	3.7-51.1	29.8	19.0-49.1
East Asian	44	44.2	30.4-55.8	58.0	30.8-105.4	18.0	7.1-38.1	40.7	22.4-56.5
Others or unknown	326	46.4	35.0-60.2	51.6	31.2-93.8	16.7	5.0-36.7	25.3	15.3-41.6
Education level		p < 0.01		p < 0.01		p < 0.01		p < 0.01
Basic	1442	45.6	33.1-59.5	58.4	27.4-104.0	16.0	4.1-38.9	28.1	16.4-43.7
Further	2923	46.6	35.2-60.6	62.5	32.7-105.6	17.5	6.0-40.0	30.8	18.3-48.1
Higher	2063	49.6	37.5-63.1	80.6	46.5-124.2	29.8	12.3-55.0	41.1	26.0-61.0
Work type		p < 0.01		p < 0.01		p < 0.01		p < 0.01
Sedentary	3014	44.9	33.9-57.6	65.1	35.4-107.5	20.9	7.2-43.8	33.6	19.9-51.4
Standing	2011	49.9	37.4-64.5	70.2	36.0-118.2	20.1	6.6-43.9	33.8	20.7-51.6
Manual work	481	56.2	43.0-71.6	87.2	48.3-154.5	28.2	10.6-61.7	37.3	20.4-55.3
Retired	230	39.6	30.0-52.0	51.3	24.6-101.4	16.5	5.4-38.0	29.6	16.7-47.6
Unemployed	74	47.2	29.6-60.1	72.0	33.6-119.8	27.1	4.4-52.5	28.8	13.7-52.0
Unknown	618	48.9	35.0-64.3	62.8	31.0-117.5	19.6	5.3-48.7	29	15.4-46.7
Income		p < 0.01		p < 0.01		p < 0.01		p < 0.01
< £20000	1064	44.3	32.3-59.8	58.0	27.3-104.5	16.6	4.7-41.2	28	16.5-43.9
£20000 - £40000	2282	46.9	35.2-60.5	63.9	33.2-108.8	18.9	6.2-43.0	31.8	19.0-48.9
>£40000	2871	48.8	37.8-62.1	75.0	42.1-117.6	24.4	9.3-48.5	37.8	22.6-56.8
Indeterminate	211	48	22.6	75.1	77.3	30.3	48.6
Marital Status		p = 0.02		p < 0.01		p < 0.01		p < 0.01
Single	422	49.1	36.6-62.7	80.2	46.6-131.8	31.4	12.4-59.3	39	23.3-57.3
Married/living as married	3990	47.3	35.2-60.6	69.4	36.9-113.4	21.2	7.5-45.0	35.7	22.0-54.5
Widowed/separated/divorced	567	45.4	33.5-60.9	67.8	33.2-118.4	22.1	6.0-45.6	32.6	19.0-51.2
Indeterminate	1449	48.1	36.3-62.2	58.1	30.2-100.5	17.7	5.1-41.2	25.8	14.6-40.7
Smoker Status		p < 0.01		p < 0.01		p < 0.01		p < 0.01
Never smoked	3590	46.0	34.2-59.4	63.2	33.3-106.7	20.0	6.8-43.2	34.2	21.2-52.6
Ex smoker	2061	47.7	35.8-61.5	69.2	36.3-113.0	21.0	6.7-45.7	34.2	19.6-52.6
Current smoker	701	54.0	40.2-68.4	88.2	46.4-144.8	25.4	9.2-58.8	25.3	14.2-41.6
Site		p = 0.05		p < 0.01		p < 0.01		p < 0.01
Cambridge	2249	48.3	36.5-62.3	78.5	44.2-123.9	28.6	11.8-54.1	41.4	26.4-60.9
Ely	2438	46.9	34.8-60.2	63.1	32.7-106.6	18.7	5.8-41.0	32.2	18.9-49.0
Wisbech	1741	47.2	35.2-60.4	59.7	30.7-104.8	14.6	4.4-36.0	26.1	15.1-40.7
Indeterminate	76	53	22.1	97.2	83.3	41.7	53.6
Supplementary Table 2: Univariable analysis of physical activity by socio-demographic factors in men. The Fenland Study 2005 to 2015.
	Men
	n = 5574
		PAEE (kJ/day/kg )		MVPA in bouts > 1 minute (mins/day)		MVPA in bouts > 10 minutes (mins/day)		Accelerometry derived MVPA > 1 minute (min/day)
	Count	Median	IQR	Median	IQR	Median	IQR	Median	IQR
		56.4	42.1-72.8	105.7	63.3-164.0	45.1	20.4-80.9	36	21.8-53.5
Age		p < 0.01		p < 0.01		p < 0.01		p < 0.01
29 - 34	148	61.0	47.6-78.4	105.6	65.7-165.5	45.9	22.8-85.7	32.2	19.8-53.6
35 - 39	726	65.1	48.0-80.5	121.7	74.1-178.7	51.3	27.9-89.4	38.6	24.3-56.1
40 - 44	1031	62.6	47.0-77.8	117.5	74.5-180.4	50.7	24.8-87.1	38.1	23.1-54.4
45 - 49	1152	57.7	43.9-74.7	111.6	64.2-167.3	47.4	21.1-84.8	35.9	22.0-55.5
50 - 54	1141	53.7	41.0-69.6	100.5	63.0-158.4	44.2	19.7-77.2	34.2	20.9-50.9
55 - 59	1037	49.7	37.1-64.3	90.7	53.5-140.7	37.2	15.9-68.4	34.9	20.7-51.3
60 - 64	339	44.7	31.0-59.5	79.6	43.3-131.7	32.3	13.4-66.0	35.2	20.9-52.5
BMI		p < 0.01		p < 0.01		p < 0.01		p < 0.01
<25	1640	59.6	44.6-76.3	118.1	75.7-179.4	55.3	29.4-95.4	40.5	25.8-59.0
25-30	2711	57.0	43.0-73.4	109.0	66.6-168.0	45.4	21.4-80.7	36.3	22.4-53.6
>30	1223	50.2	37.1-66.7	84.6	46.9-132.3	31.2	11.3-60.2	29	17.0-44.5
Ethnicity		p < 0.01		p < 0.01		p < 0.01		p < 0.01
White	5165	56.7	42.3-73.1	107.3	65.1-166.6	45.7	21.0-82.0	36.5	22.2-53.9
South Asian	75	47.7	37.0-59.7	84.6	47.7-115.7	34.0	10.9-60.9	33.9	19.3-49.6
Black	31	47.8	33.9-81.5	67.1	34.9-216.2	30.0	9.7-117.8	32.5	18.1-52.6
East Asian	20	51.6	36.0-69.6	90.9	34.7-140.7	40.6	16.6-67.5	39.1	27.0-57.9
Others or unknown	283	55.7	40.4-67.9	90.7	51.0-136.6	35.5	15.5-66.6	27.5	16.1-44.8
Education level		p < 0.01		p < 0.01		p < 0.01		p < 0.01
Basic	1005	59.0	43.9-78.3	113.4	63.0-185.5	46.1	17.0-94.0	32.1	18.3-51.1
Further	2601	58.8	42.8-74.1	109.1	63.0-170.7	43.3	18.1-79.4	33.6	20.3-50.5
Higher	1968	52.6	40.2-68.6	97.9	63.6-145.7	46.4	24.5-77.7	40.5	26.2-57.6
Work type		p < 0.01		p < 0.01		p < 0.01		p < 0.01
Sedentary	2860	51.1	39.3-66.0	93.0	58.5-137.7	41.7	19.6-71.6	36.8	23.0-53.3
Standing	768	58.3	44.6-76.0	112.8	64.5-176.8	44.4	17.7-81.7	37.3	23.0-55.1
Manual work	1623	67.3	51.5-83.2	139.0	83.7-214.1	56.3	24.0-106.1	35.3	20.8-55.0
Retired	134	46.3	34.8-63.1	92.2	49.6-140.2	42.9	20.6-66.2	33.7	20.2-52.9
Unemployed	73	49.8	34.5-65.7	93.9	47.3-147.0	42.9	14.8-73.7	24.1	14.8-41.3
Unknown	116	42.7	30.3-62.0	69.0	32.6-120.0	31.1	8.9-58.2	21.2	11.4-38.2
Income		p < 0.01		p < 0.01		p < 0.01		p < 0.01
< £20000	552	52.2	36.2-69.0	96.7	48.8-160.7	41.5	15.0-82.1	30.2	17.0-49.8
£20000 - £40000	1853	59.3	43.4-76.5	109.8	62.4-178.7	43.5	17.1-85.5	33.5	20.4-51.8
>£40000	3057	55.6	42.3-70.8	105.0	66.6-156.6	46.2	23.3-78.5	38.4	24.2-54.8
Marital Status		p = 0.01		p = 0.067		p = 0.53		p < 0.01
Single	418	53.0	37.2-70.6	103.4	59.5-159.4	47.9	21.5-84.0	41.1	24.7-60.9
Married/living as married	3605	55.7	41.9-72.6	107.6	66.1-166.4	45.3	21.0-80.7	38	23.8-55.6
Widowed/separated/divorced	309	58.1	42.3-73.4	114.4	67.8-178.4	49.4	22.0-87.0	38	22.6-54.8
Unknown	1242	58.1	43.9-74.0	100.2	57.0-155.0	42.9	17.5-75.7	28.1	15.9-43.2
Smoker Status		p < 0.01		p < 0.01		p < 0.01		p < 0.01
Never smoked	2871	54.7	41.2-70.4	100.3	62.0-152.8	43.4	20.5-75.4	37.7	23.6-55.1
Ex smoker	1900	55.1	41.9-71.7	104.8	62.2-162.6	44.3	18.4-77.9	36.7	21.9-53.7
Current smoker	742	65.7	48.5-82.2	140.6	77.9-222.5	59.1	23.2-113.0	27.6	16.2-43.3
Site		p < 0.01		p < 0.01		p < 0.01		p < 0.01
Cambridge	2096	53.9	40.8-70.2	103.3	64.8-156.7	47.6	24.3-82.2	41.4	26.6-60.1
Ely	1968	56.0	41.6-72.7	102.1	60.8-160.6	43.2	17.6-77.4	34.4	21.2-50.2
Wisbech	1510	60.2	44.6-76.8	115.5	65.7-181.2	42.6	18.0-85.2	30	17.5-46.5

## Sheet: Supp 3
Supplementary Table 3: Multivariable analysis of socio-demographic factors in women using allometric scaling of body weight for PAEE, a higher intensity criterion for MVPA, average trunk acceleration and MVPA defined as trunk acceleration above 1m/s2 (equivalent to walking at 3 METs). The Fenland Study 2005 to 2015.
	Women
	n = 6428
	PAEE (kJ/day/kg(2/3))		MVPA in bouts > 1 minute (mins/day)		MVPA in bouts > 10 minutes (mins/day)		Accelerometry (m/sec2)		Accelerometry derived MVPA > 1 minute (min/day)
	Mean	95% C.I	Mean	95% C.I	Mean	95% C.I	Mean	95% C.I	Mean	95% C.I
Age
29 - 34	REF	-	REF	-	REF	-	REF	-	REF	-
35 - 39	-1.4	-13.4; 10.5	-1.2	-5.1; 2.8	-1.5	-4.0; 0.9	0.00	-0.01; 0.01	-0.2	-4.4; 3.9
40 - 44	-14.9**	-26.5; -3.3	-2.5	-6.3; 1.3	-2.3*	-4.7; 0.1	-0.00	-0.01; 0.01	0.5	-3.5; 4.5
45 - 49	-23.5***	-35.0; -11.9	-2.7	-6.5; 1.1	-1.9	-4.3; 0.5	-0.00	-0.01; 0.01	0.7	-3.3; 4.7
50 - 54	-32.8***	-44.4; -21.2	-4.0**	-7.8; -0.2	-2.5**	-4.9; -0.1	-0.01**	-0.02; -0.00	-0.8	-4.8; 3.2
55 - 59	-44.7***	-56.6; -32.9	-6.7***	-10.6; -2.8	-4.0***	-6.4; -1.5	-0.02***	-0.02; -0.01	-3.5*	-7.6; 0.6
60 - 64	-57.1***	-70.9; -43.2	-6.9***	-11.4; -2.3	-4.7***	-7.5; -1.8	-0.01**	-0.02; -0.00	0.7	-4.1; 5.5
BMI
< 25	REF	-	REF	-	REF	-	REF	-	REF	-
25 - 30	-12.4***	-16.5; -8.3	-8.1***	-9.4; -6.7	-4.3***	-5.2; -3.5	-0.01***	-0.01; -0.01	-2.8***	-4.2; -1.4
> 30	-34.6***	-39.3; -29.9	-16.1***	-17.6; -14.5	-8.2***	-9.2; -7.2	-0.03***	-0.03; -0.03	-11.0***	-12.7; -9.4
Ethnicity
White	REF	-	REF	-	REF	-	REF	-	REF	-
South Asian	-30.6***	-47.2; -14.0	-7.8***	-13.3; -2.4	-3.6**	-7.0; -0.1	-0.02***	-0.03; -0.01	-8.8***	-14.5; -3.1
Black	2.0	-23.8; 27.9	-0.4	-8.9; 8.1	-0.3	-5.7; 5.0	0.00	-0.02; 0.02	-1.6	-10.6; 7.3
East Asian	-33.4***	-54.9; -12.0	-9.5***	-16.5; -2.4	-5.3**	-9.8; -0.9	-0.01	-0.03; 0.00	-4.1	-11.5; 3.4
Others or unknown	-16.8***	-25.6; -8.0	-3.6**	-6.5; -0.7	-1.3	-3.2; 0.5	-0.01**	-0.01; -0.00	-1.4	-4.5; 1.6
Education level
Basic	REF	-	REF	-	REF	-	REF	-	REF	-
Further	2.4	-2.3; 7.1	0.4	-1.1; 2.0	0.2	-0.8; 1.1	-0.00	-0.00; 0.00	0	-1.6; 1.6
Higher	5.2*	-0.4; 10.8	5.0***	3.2; 6.9	2.6***	1.4; 3.7	0.00	-0.00; 0.01	4.1***	2.2; 6.1
Work type
Sedentary	REF	-	REF	-	REF	-	REF	-	REF	-
Standing	26.2***	22.0; 30.4	1.2*	-0.2; 2.6	0.0	-0.8; 0.9	0.02***	0.01; 0.02	4.0***	2.6; 5.4
Manual work	52.6***	45.5; 59.7	7.1***	4.8; 9.4	2.2***	0.7; 3.7	0.03***	0.03; 0.04	9.1***	6.6; 11.5
Retired	14.4***	3.6; 25.1	2.1	-1.5; 5.6	0.7	-1.5; 3.0	0.00	-0.00; 0.01	0.7	-3.0; 4.4
Unemployed	1.0	-15.7; 17.7	0.6	-4.9; 6.0	1.3	-2.2; 4.8	0.00	-0.01; 0.02	2.4	-3.4; 8.2
Unknown	20.0***	13.6; 26.5	1.5	-0.6; 3.6	0.5	-0.9; 1.8	0.01***	0.00; 0.01	-0.1	-2.4; 2.1
Income
< £20000	REF	-	REF	-	REF	-	REF	-	REF	-
£20000 - £40000	12.0***	6.5; 17.5	2.5***	0.7; 4.3	1.8***	0.7; 3.0	0.01***	0.00; 0.01	2.9***	1.0; 4.8
> £40000	19.1***	13.2; 25.1	3.9***	2.0; 5.9	2.5***	1.2; 3.7	0.01***	0.01; 0.02	5.2***	3.1; 7.2
Marital Status
Single	REF	-	REF	-	REF	-	REF	-	REF	-
Married/living as married	-6.2	-13.8; 1.4	-5.0***	-7.5; -2.5	-2.2***	-3.8; -0.6	0.00	-0.00; 0.01	-2	-4.7; 0.6
Widowed/separated/divorced	-2.0	-11.2; 7.2	-3.8**	-6.8; -0.8	-1.8*	-3.7; 0.2	0.00	-0.01; 0.01	-1.6	-4.8; 1.6
Unknown	-3.5	-11.9; 4.9	-8.1***	-10.9; -5.4	-3.3***	-5.0; -1.5	-0.01***	-0.02; -0.00	-9.0***	-11.9 ;-6.1
Smoker Status
Never smoked	REF	-	REF	-	REF	-	REF	-	REF	-
Ex smoker	11.3***	7.3; 15.2	1.7**	0.4; 3.0	0.9**	0.0; 1.7	0.00	-0.00; 0.01	0.2	-1.2; 1.5
Current smoker	32.4***	26.4; 38.4	6.1***	4.1; 8.1	1.4**	0.2; 2.6	-0.01***	-0.02; -0.01	-6.4***	-8.5; -4.4
Site
Cambridge	REF	-	REF	-	REF	-	REF	-	REF	-
Ely	-4.6**	-9.1; -0.0	-3.9***	-5.4; -2.4	-2.5***	-3.4; -1.5	-0.01***	-0.01; -0.00	-5.1***	-6.6; -3.5
Wisbech	-1.9	-7.0; 3.1	-5.8***	-7.4; -4.1	-3.6***	-4.7; -2.6	-0.01***	-0.02; -0.01	-10.0***	-11.7; -8.2
Seasonality
Spring	-0.2	-2.6; 2.3	1.4***	0.6; 2.2	0.9***	0.4; 1.4	0.00***	0.00; 0.00	1.2***	0.4; 2.1
Winter	-6.9***	-9.5; -4.4	-0.5	-1.3; 0.3	-0.1	-0.6; 0.5	-0.00**	-0.00; -0.00	-1.2***	-2.1; -0.4
Constant	211.9***	197.4; 226.3	33.7***	29.0; 38.5	16.3***	13.3; 19.3	0.13***	0.12; 0.14	44.7***	39.7; 49.7
*** p<0.01, ** p<0.05, * p<0.1
Supplementary Table 3: Multivariable analysis of socio-demographic factors in men using allometric scaling of body weight for PAEE, a higher intensity criterion for MVPA, average trunk acceleration and MVPA defined as trunk acceleration above 1m/s2 (equivalent to walking at 3 METs). The Fenland Study 2005 to 2015.
	Men
	n = 5574
	PAEE (kJ/day/kg(2/3))		MVPA in bouts > 1 minute (mins/day)		MVPA in bouts > 10 minutes (mins/day)		Accelerometry (m/sec2)		Accelerometry derived MVPA > 1 minute (min/day)
	Mean	95% C.I	Mean	95% C.I	Mean	95% C.I	Mean	95% C.I	Mean	95% C.I
Age
29 - 34	REF	-	REF	-	REF	-	REF	-	REF	-
35 - 39	3.3	-12.8; 19.3	4.4	-1.8; 10.7	3.9*	-0.3; 8.0	0.00	-0.01; 0.01	-0.5	-5.0; 4.0
40 - 44	-9.3	-25.1; 6.5	2.6	-3.5; 8.8	2.3	-1.8; 6.4	-0.00	-0.01; 0.01	-1.1	-5.5; 3.3
45 - 49	-27.7***	-43.3; -12.0	0.6	-5.5; 6.7	1.8	-2.2; 5.9	-0.01	-0.02; 0.00	-1.3	-5.7; 3.1
50 - 54	-43.4***	-59.2; -27.7	-2.1	-8.2; 4.0	0.1	-4.0; 4.1	-0.01***	-0.02; -0.01	-4.0*	-8.4; 0.4
55 - 59	-62.7***	-78.7; -46.8	-6.6**	-12.8; -0.4	-1.8	-5.9; 2.3	-0.02***	-0.03; -0.01	-4.5*	-8.9; 0.00
60 - 64	-86.8***	-105.0; -68.6	-8.9**	-16.0; -1.8	-4.2*	-8.9; 0.5	-0.02***	-0.03; -0.01	-4.5*	-9.6; 0.6
BMI
< 25	REF	-	REF	-	REF	-	REF	-	REF	-
25 - 30	-0.8	-6.4; 4.8	-7.6***	-9.8; -5.4	-5.1***	-6.5; -3.6	-0.01***	-0.01; -0.01	-3.1***	-4.7; -1.5
> 30	-15.3***	-22.2; -8.5	-18.1***	-20.8; -15.4	-10.5***	-12.3; -8.7	-0.02***	-0.03; -0.02	-8.4***	-10.3; -6.5
Ethnicity
White	REF	-	REF	-	REF	-	REF	-	REF	-
South Asian	-39.1***	-59.7; -18.6	-11.8***	-19.8; -3.8	-6.3**	-11.6; -1.0	-0.02***	-0.03; -0.00	-8.0***	-13.7; -2.2
Black	-37.7**	-69.4; -6.0	-12.5**	-24.8; -0.1	-6.4	-14.6; 1.7	-0.01	-0.02; 0.01	-7.5*	-16.4; 1.4
East Asian	-27.5	-67.0; 11.9	-9.4	-24.7; 6.0	-7.8	-17.9; 2.4	-0.00	-0.02; 0.02	-3.4	-14.4; 7.6
Others or unknown	-17.9***	-29.8; -5.9	-3.2	-7.8; 1.5	-2.1	-5.2; 1.0	-0.00	-0.01; 0.00	-0.4	-3.7; 2.9
Education level
Basic	REF	-	REF	-	REF	-	REF	-	REF	-
Further	-5.2	-11.9; 1.4	-2.5*	-5.1; 0.1	-1.3	-3.0; 0.4	-0.00*	-0.01; 0.00	-1.2	-3.0; 0.7
Higher	-7.2*	-15.3; 0.9	1.5	-1.6; 4.7	2.3**	0.2; 4.4	-0.00	-0.01; 0.00	1.6	-0.6; 3.9
Work type
Sedentary	REF	-	REF	-	REF	-	REF	-	REF	-
Standing	36.5***	29.1; 43.9	5.0***	2.1; 7.9	0.6	-1.3; 2.5	0.01***	0.01; 0.02	5.6***	3.5; 7.7
Manual work	69.7***	63.4; 76.1	12.2***	9.7; 14.7	2.6***	1.0; 4.3	0.02***	0.02; 0.03	6.5***	4.7; 8.3
Retired	26.8***	10.4; 43.3	7.5**	1.1; 13.9	4.4**	0.2; 8.6	0.01	-0.00; 0.02	3.1	-1.5 - 7.7
Unemployed	11.3	-10.1; 32.6	1.3	-7.0; 9.6	0.3	-5.2; 5.8	-0.00	-0.01; 0.01	-3.7	-9.6; 2.3
Unknown	-12.3	-29.7; 5.1	-5.9*	-12.6; 0.9	-2.5	-6.9; 2.0	-0.01*	-0.02; 0.00	-7.8***	-12.7; -3.0
Income
< £20000	REF	-	REF	-	REF	-	REF	-	REF	-
£20000 - £40000	23.7***	14.8; 32.7	2.1	-1.4; 5.5	0.3	-2.0; 2.6	0.01**	0.00; 0.01	0.9	-1.6; 3.4
> £40000	32.9***	23.7; 42.1	6.3***	2.8; 9.9	2.5**	0.2; 4.9	0.01***	0.00; 0.01	2.2*	-0.4; 4.8
Marital Status
Single	REF	-	REF	-	REF	-	REF	-	REF	-
Married/living as married	12.4**	2.9; 21.9	-0.3	-4.0; 3.4	-1.0	-3.4; 1.5	0.00	-0.00; 0.01	-1.8	-4.5; 0.9
Widowed/separated/divorced	18.7***	5.3; 32.0	1.2	-4.0; 6.4	-1.4	-4.8; 2.0	0.01	-0.00; 0.01	0.1	-3.6 - 3.8
Unknown	8.9	-1.8; 19.7	-7.7***	-11.9; -3.5	-3.6**	-6.3; -0.8	-0.01***	-0.01; -0.00	-9.7***	-12.7; -6.7
Smoker Status
Never smoked	REF	-	REF	-	REF	-	REF	-	REF	-
Ex smoker	9.7***	4.4; 15.0	2.7***	0.7; 4.8	1.2*	-0.2; 2.5	-0.00	-0.00; 0.00	-1	-2.5; 0.5
Current smoker	37.7***	30.2; 45.1	10.6***	7.7; 13.5	2.0**	0.0; 3.9	-0.02***	-0.02; -0.01	-8.0***	-10.1; -5.9
Site
Cambridge	REF	-	REF	-	REF	-	REF	-	REF	-
Ely	0.7	-5.5; 6.8	-2.4**	-4.8; -0.0	-2.0**	-3.6; -0.5	-0.00	-0.01; 0.00	-4.3***	-6.0; -2.6
Wisbech	11.2***	4.3; 18.1	-1.4	-4.1; 1.3	-2.4***	-4.2; -0.7	-0.01***	-0.01; -0.00	-7.7***	-9.6; -5.8
Seasonality
Spring	-3.0*	-6.3; 0.3	-0.1	-1.4; 1.2	0.2	-0.6; 1.1	0.00*	-0.00; 0.00	0.4	-0.6; 1.3
Winter	-11.9***	-15.3; -8.5	-3.4***	-4.7; -2.1	-1.6***	-2.5; -0.7	-0.00***	-0.01; -0.00	-2.2***	-3.2; -1.3
Constant	226.8***	206.7; 246.9	41.6***	33.8; 49.5	22.4***	17.3; 27.6	0.13***	0.12; 0.14	50.8***	45.2 - 56.4
*** p<0.01, ** p<0.05, * p<0.1
